# Supplementary material for: Paroxysmal Dyskinesias in Paediatric Age: A Systematic Review
Source: J Clin Med. 2025 Aug 22;14(17):5925. doi: 10.3390/jcm14175925 (PMC12429478; doi:10.3390/jcm14175925)
Supplement: Supplementary file 1 [file jcm-14-05925-s001.zip › Supplementary Table S1.xlsx]

## Sheet: Foglio1
Author, year	N° patients	N° M	N° F	Age of onset (mean)	PKD	PNKD	PED	PHD	N° patients with genetic cause	Gene	Chromosomal abnormalities	Other causes	Pharmacological treatment	CBZ/OXC	Efficacy	Note
Zhu et al., 2017	9	7	2	10.7	9	0	0	0	7	0	7 16p11.2 deletion (PPRT2)	0	AED	yes	complete
Zhang et al., 2025	1	0	1	0.1315	1	0	0	0	1	1 SCN8A	0	0	NA	NA	NA
Zhang et al., 2015	2	2	0	0.3167	0	2	0	0	2	2 KCNMA1	0	0	AEDs	yes	NA
Zagaglia et al., 2021	3	NA	NA	5	0	3	0	0	3	3 RHOBTB2	0	0	AEDs, KD	NA	NA
Youn et al., 2014	27	26	1	12.4	27	0	0	0	7	7 PRRT2	0	0	AEDs	yes	NA
You et al., 2024	31	21	10	8.25	31	0	0	0	21	21 PRRT2	0	0	AED	no	NA
Yin et al., 2018	4	3	1	11	4	0	0	0	4	4 KCNA1	0	0	AEDs	yes	complete
Xu et al., 2019	1	0	1	3	0	0	1	0	1	1 HIBCH	0	0	AEDs, baclofen, L-dopa, low valine diet	yes	NA
Wen et al., 2024	6	3	3	9.5	6	0	0	0	6	6 PRRT2	0	0	AEDs	yes	complete
Waak et al., 2018	3	1	2	0.25	0	3	0	0	3	3 GNAO1	0	0	DBS	NA	NA
Vaia et al., 2023	1	1	0	0.25	0	1	0	0	1	1 PRRT2	0	0	AEDs	yes	complete
Ueda et al., 2021	2	2	0	2	0	0	2	0	2	0	2 microduplication at 16p11.2	0	AEDs, trihexyphenidyl	yes	complete
Türkdogan et al., 2024	1	1	0	8	0	1	0	0	1	1 FGF14	0	0	AED	no	NA
Tsai et al., 2019	2	2	0	14.5	2	0	0	0	2	2 PRRT2	0	0	AED	yes	complete
Torisu et al., 2014	1	1	0	6	1	0	0	0	1	1 PRRT2	0	0	AED	yes	complete
Tian et al., 2022	1	0	1	0.0274	0	1	0	0	1	1 PIGN	0	0	AED	yes	complete
Thouin et al., 2015	1	1	0	1.5	0	0	1	0	1	1 SLC2A1	0	0	NA	NA	NA
Tanabe et al., 2019	1	0	1	14	1	0	0	0	1	1 PRRT2	0	0	AED	yes	complete
Takahashi et al., 2017	9	5	4	4.5	0	4	5	0	9	9 SLC2A1	0	0	KD	NA	NA
Sun Young et al., 2016	1	0	1	7	1	0	0	0	1	1 PRRT2	0	0	AED	yes	complete
Stretavskà et al., 2025	1	0	1	10	0	1	0	1	1	1 DNML1	0	0	AEDs	NA	no
Steel et al., 2020	2	0	2	0.2917	0	0	2	0	2	2 TBC1D24	0	0	NA	NA	NA
Soliani et al., 2021	1	0	1	2.8	0	1	0	0	1	1 SLC2A1	0	0	KD	NA	NA
Solazzi et al., 2023	2	NA	NA	NA	0	2	0	2	2	2 SLC16A2	0	0	NA	NA	NA
Set et al., 2017	1	1	0	3	0	1	0	0	1	1 KCNA1	0	0	Acetazolamide	NA	NA
Senthilkumar et al., 2020	2	2	0	3.5	0	0	2	0	2	2 ECHS1	0	0	Thiamine	NA	NA
Satolli et al., 2023	2	2	0	10	1	0	2	0	2	2 TMEM151A	0	0	AED	yes	complete
Sanpera et al., 2022	1	1	0	16	1	0	0	0	1	1 PRRT2	0	0	AED	yes	complete
Ryan et al., 2021	1	1	0	11	0	0	1	0	1	1 DNML1	0	0	AEDs, L-dopa	yes	NA
Quazza et al., 2025	2	1	1	5.25	1	1	0	1	2	2 ADCY5	0	0	AED, caffeine, MPH	yes	no
Pérez-Dueñas et al., 2022	25	NA	NA	1.8	7	7	10	1	25	GCH-1, ATP1A3, ADCY5, SLC2A1, GNAO1, KMT2B, SGCE, SLC6A3, SPR	0	0	AEDs, L-dopa, Flunarizine, diazepam, acetazolamide, KD, tetrabenazine, DBS	yes	partial	PHD associated with ADCY5. It is not possible to associate the other gene alterations with patients.
Pan et al., 2019	20	17	3	8.1	20	0	0	0	20	20 PRRT2	0	0	AED	yes	complete
Ousingsawat et al., 2024	1	0	1	4	0	1	0	0	1	1 ANO3	0	0	AEDs	yes	no
Olivotto et al., 2022	3	2	1	2	3	0	0	0	3	3 ATP1A3	0	0	AEDs	yes	NA
Okumura et al., 2019	39	21	18	9	39	0	0	0	39	39 PRRT2	0	0	AED	yes	complete
Okazaki et al., 2016	1	1	0	2	0	1	0	0	0	NA	0	0	NA	NA	NA
Agrawal et al., 2023	1	1	0	10	1	0	0	0	1	1 PRRT2	0	0	AED	yes	complete
Almeida et al., 2014	1	0	1	13	0	1	0	1	0	NA	0	brachytelephalangic chondrodysplasia punctata	AED	yes	complete
Ananth et al., 2016	6	3	3	3.4	0	6	0	0	6	6 GNAO1	0	0	NA	NA	NA
Ancora et al., 2024	1	1	0	1	1	0	0	0	1	1 SCN8A	0	0	AED	no	NA
Baglioni et al., 2024	1	1	0	5	1	0	0	0	1	1 PRRT2	0	0	AED	yes	complete
Balagura et al., 2020	7	NA	NA	7.7	7	0	0	0	7	7 PRRT2	0	0	AED	yes	complete
Baldi et al., 2020	13	6	7	8	13	0	0	0	13	13 PRRT2	0	0	AED	yes	complete
Bech et al., 2020	13	NA	NA	1.6	0	0	13	0	13	13 LMX1B	0	0	NA	NA	NA
Bernardi et al., 2025	1	0	1	2.5	0	1	0	0	1	1 PDE2A	0	0	caffeine	NA	NA
Carecchio et al., 2017	5	3	2	2.8	0	5	0	5	5	5 ADCY5	0	0	AED, Trihexyphenidyl	no	NA
Castellotti et al., 2019	13	5	8	8.8	1	3	9	0	13	13 SLC2A1	0	0	NA	NA	NA
Castiglioni et al., 2015	1	0	1	0.6667	0	0	1	0	1	1 PDHA1	0	0	thiamine	NA	NA
Chang et al., 2016	7	NA	NA	1.1667	0	7	0	4	7	7 ADCY5	0	0	AEDs	yes	NA
Chen et al., 2015	7	4	3	1.25	0	0	7	0	7	7 ADCY5	0	0	NA	NA	NA
Chou et al., 2014	3	3	0	10	3	0		0	3	3 PRRT2	0	0	AED	yes	complete
Cottrill et al., 2019	1	1	0	16	0	0	1	0	0	NA	0	0	AEDs	yes	NA
Dayasiri et al., 2021	1	0	1	10	1	0	0	0	1	1 PRRT2	0	0	AED	yes	complete
De Giorgis et al., 2015	7	5	2	6.2	0	1	6	0	7	7 SLC2A1	0	0	NA	NA	NA
De Pedro Baena et al., 2023	6	4	2	3.6	0	0	6	0	6	6 RHOBTB2	0	0	AED	yes	complete
Dekker et al., 2020	1	1	0	12	1	0	0	0	1	1 PRRT2	0	0	AED	yes	complete
Deng et al., 2022	6	4	2	8.8	6	0	0	0	6	6 PRRT2	0	0	AED	yes	complete
Dhakar at al. 2018	1	1	0	0.1918	1	0	0	0	1	1 ATP1A3	0	0	KD	NA	NA
Dhamija et al., 2017	1	1	0	NA	0	1	0	0	1	1 KCNQ2	0	0	NA	NA	NA
Döring et al., 2020	8	NA	NA	9	8	0	0	0	8	8 PRRT2	0	0	AED	yes	complete
Dzinovic et al., 2021	1	0	1	0.5	0	1	0	0	1	1 GNAO1	0	0	NA	NA	NA
Dzinovic et al., 2023	1	1	0	14.5	1	0	0	0	1	1 PRRT2	0	0	AED	yes	complete
Ebrahimi-Fakhari et al., 2015	1	0	1	15	1	0	0	0	1	1 PRRT2	0	0	AED	yes	complete
Erro et al., 2014	8	4	4	9.9	0	0	8	0	8	8 SLC2A1	0	0	AED, acetazolamide, L-dopa	yes	no
François-Heude et al., 2022	13	NA	NA	2.8333	0	5	8	0	13	4 HIBCH, 9 ECHS1	0	0	AED	yes	complete
Freri et al., 2024	1	0	1	12	1	0	0	0	1	1 NAA15	0	0	NA	NA	NA
Friedman et al., 2017	4	NA	NA	1.3542	1	3	2	2	4	4 ADCY5	0	0	NA	NA	NA
Furukawa et al., 2020	4	3	1	12.3	4	0	0	0	4	4 PRRT2	0	0	AED	no	NA
Ganos et al., 2022	1	1	0	17	1	0	0	0	1	1 PRRT2	0	0	AED	yes	complete
Guo et al., 2016	2	2	0	0.5	0	0	0	2	0	NA	0	0	Antipsychotics	NA	NA
Hara et al., 2024	1	1	0	1	0	1	0	0	1	1 PNKD	0	0	AED, SSRI	no	NA
Harvey et al., 2025	33	16	17	12.5	13	18	2	0	21	5 CACNA1A, 1 KCNA1, 1 SLC26A4, 1 SCN2A, 1 RHOBTB2, 1 GLDC, 1 MECP2, 5 PRRT2, 2 KCNJ10, 3 PNKD, 1 SLC2A1	0	0	AEDs	yes	partial	Unclassified patients have been named as PNKD
Hashemi et al., 2023	1	1	0	7	0	0	1	0	1	1 NALCN	0	0	NA	NA	NA
Hosseinpour et al., 2023	1	0	1	0.75	0	0	1	0	1	1 TBC1D24	0	0	AED	yes	complete
Huang et al., 2025	2	1	1	1.9	0	2	0	0	2	2 KCNMA1	0	0	AEDs	yes	partial
Hully et al. 2015	16	NA	NA	0.625	0	9	7	0	16	16 SLC2A1	0	0	AEDs, KD	NA	NA
Illsinger, 2020	2	0	2	2.75	0	1	1	0	2	2 ECHS1	0	0	KD, mithocondrial support	NA	NA
Innes et al. 2024	5	NA	NA	NA	5	0	0	0	5	5 PRRT2	0	0	AED	yes	NA
Ito et al., 2015	1	0	1	8	0	0	1	0	1	1 SLC2A1	0	0	KD	NA	NA
Jain et al., 2017	1	1	0	0.25	1	0	0	0	1	1 PRRT2	0	0	AED	yes	complete
Ji et al., 2018	4	2	2	0.7083	0	0	4	0	4	4 SLC2A1	0	0	KD	NA	NA
Jiang et al., 2018	3	2	1	11.8	3	0	0	0	3	3 CHRNA4	0	0	AEDs	yes	complete
Jiménez Legido et al., 2019	2	NA	NA	0.5	NA	NA	NA	NA	1	1 SLC2A1	0	0	KD	NA	NA
Kaushik et al., 2018	1	1	0	11	1	0	0	0	1	1 PRRT2	0	0	AED	yes	complete
Kelly et al., 2019	2	0	2	4	0	2	0	0	2	2 GNAO1	0	0	AEDs, DBS	NA	NA
Keros et al., 2022	6	NA	NA	1.3	0	6	0	0	6	6 KCNMA1	0	0	Lisdexamfetamine	NA	NA
Kim et al., 2018	55	38	17	8.8	40	14	1	0	20	18 PRRT2, 2 SLC2A1	0	0	AEDs, KD	yes	complete
Kim et al., 2019	1	1	0	7	0	0	1	0	1	1 SLC2A1	0	0	KD	NA	NA
Kita et al., 2017	2	2	0	11.5	2	0	0	0	2	2 PRRT2	0	0	AED	yes	complete
Klepper et al., 2016	3	1	2	8.7	0	0	3	0	3	3 SLC2A1	0	0	KD, AED	no	NA
Kollia et al., 2025	4	2	2	1.1667	0	4	0	0	4	2 FOXG1, 1 SYNGAP1, 1 FARS2	0	0	Baclofen, gabapentin, benzodiazepines, botulinum toxin, L-dopa/carbidopa	NA	NA
Komatsu et al., 2022	1	1	0	0.25	1	0	0	0	1	1 PRRT2	1 16p11.2 microdeletion syndrome	0	AEDs	yes	complete
Komulainen-Ebrahim et al., 2024	4	3	1	0.5833	0	4	0	4	4	4 NACC1	0	0	Clonidine, cloNAzepam, baclofen, tetrahydrocanNAbinol, botulinum toxin A, benzodiazepines	no	NA
Kurahashi et al., 2025	2	1	1	12	2	0	0	0	2	2 TMEM151A	0	0	AEDs	yes	complete
Law et al., 2016	16	NA	NA	9	16	0	0	1	16	16 PRRT2	0	0	AED	yes	complete
Laxmi et al., 2023	1	0	1	10	1	0	0	0	1	1 PRRT2	0	0	AED	yes	complete
Lebon et al., 2015	2	2	0	2.3	0	0	2	0	2	2 SLC2A1	0	0	KD	NA	NA
Li et al., 2016	18	13	5	7.8	18	0	0	0	18	18 PRRT2	0	0	AED	no	NA
Lipari Pinto et al., 2020	1	1	0	0.1667	0	1	0	0	1	1 NGLY1	0	0	NA	NA	NA
Liu et al., 2022	7	4	3	0.5083	7	0	0	0	7	7 PRRT2	0	0	AEDs	no	NA
Luo et al., 2021	2	NA	NA	11	2	0	0	0	2	2 PRRT2	0	0	AEDs	yes	complete
Lüthy et al., 2019	6	2	4	3	0	0	6	0	6	6 TBC1D24	0	0	AEDs, Trihexyphenidyl, antioxidants	yes	partial
Ma et al., 2022	2	1	1	12	2	0	0	0	2	2 TMEM151A	0	0	AED	yes	partial
Martorell et al., 2022	1	0	1	3.5	1	0	0	0	1	1 PRRT2	0	0	AEDs	yes	complete
Marzin et al., 2018	3	1	2	0.125	0	3	1	1	3	3 ATP1A3	0	0	AEDs, KD	no	NA
Masnada et al., 2022	10	10	0	NA	0	10	0	0	10	10 SLC16A2	0	0	AEDs	NA	NA
Matsumoto et al., 2014	5	3	2	11	5	0	0	0	5	5 PRRT2	0	0	AED	yes	complete
Matsuura et al., 2020	14	9	5	12	14	0	0	0	0	NA	0	0	AED	no	NA
Nakayama-Kamada et al., 2021	1	1	0	8	1	0	0	0	0	NA	0	0	AED	yes	complete
Narváez et al., 2019	2	1	1	3.5	0	2	0	0	2	2 SLC2A1	0	0	AEDs, KD	no	NA
Necpál et al., 2020	1	0	1	0.5	0	1	0	0	1	1 RHOBTB2	0	0	AEDs, baclofen	no	NA
Nomura et al., 2021	1	0	1	9	0	0	1	0	1	1 ATP1A3	0	0	Trihexyphenidyl, diazepam, lomerizine	NA	NA
NA = not available; PKD: paroxysmal kinesigenic dyskinesia; PNKD: paroxysmal non-kinesigenic dyskinesia; PED: paroxysmal excercise-induced diskynesia; PHD: paroxysmal hypnogenic dyskinesia; AED: anti-epileptic drug(s); KD: ketogenic diet; SSRI: serotonine selective re-uptake inhibitors
